# Supplementary material for: Continental vs. Insular: Demographic and Growth Patterns in Acanthodactylus schreiberi
Source: Animals (Basel). 2025 Feb 7;15(4):474. doi: 10.3390/ani15040474 (PMC11852165; doi:10.3390/ani15040474)
Supplement: Supplementary file 1 [file animals-15-00474-s001.zip]

Archive with 1 entries (1 files):
- animals-3431844-supplementary.pdf
